# Supplementary material for: KCTD5 Forms Hetero-Oligomeric Complexes with Various Members of the KCTD Protein Family
Source: Int J Mol Sci. 2023 Sep 20;24(18):14317. doi: 10.3390/ijms241814317 (PMC10531988; doi:10.3390/ijms241814317)
Supplement: Supplementary file 1 [file ijms-24-14317-s001.zip]

Archive with 1 entries (1 files):
- ijms-2608174-supplementary.xlsx
