# Supplementary material for: KCTD5 Forms Hetero-Oligomeric Complexes with Various Members of the KCTD Protein Family
Source: Int J Mol Sci. 2023 Sep 20;24(18):14317. doi: 10.3390/ijms241814317 (PMC10531988; doi:10.3390/ijms241814317)
Supplement: Supplementary file 1 [file ijms-24-14317-s001.zip › ijms-2608174-supplementary.xlsx]

## Sheet: Sheet1
Table S1
Human Gene	UniProt	Mass (kDa)
KCTD1	Q719H9	29.405
KCTD2	Q14681	28.527
KCTD3	Q9Y597	88.984
KCTD4	Q8WVF5	29.967
KCTD5	Q9NXV2	26.093
KCTD6	Q8NC69	27.61
KCTD7	Q96MP8	33.132
KCTD8	Q6ZWB6	52.44
KCTD9	Q7L273	42.567
KCTD10	Q9H3F6	35.432
KCTD11	Q693B1	25.887
KCTD12	Q96CX2	35.701
KCTD13	Q8WZ19	36.357
KCTD14	Q9BQ13	29.591
KCTD15	Q96SI1	31.942
KCTD16	Q68DU8	49.138
KCTD17	Q8N5Z5	35.67
KCTD18	Q6PI47	46.739
KCTD19	Q17RG1	104.938
KCTD20	Q7Z5Y7	47.48
KCTD21	Q4G0X4	29.643
BTBD10	Q9BSF8	53.779
KCNRG	Q8N5I3	31.048
SHKBP1	Q8TBC3	76.344
TNFAIP1	Q13829	36.204
